# Supplementary material for: Phenotypes, Genotypes, Treatment, and Outcomes of 14 Children with Sitosterolemia at Vietnam National Children’s Hospital
Source: J Clin Med. 2025 Jan 7;14(2):325. doi: 10.3390/jcm14020325 (PMC11765834; doi:10.3390/jcm14020325)
Supplement: Supplementary file 1 [file jcm-14-00325-s001.zip]

Archive with 1 entries (1 files):
- jcm-3378888-supplementary.xlsx
