# Supplementary material for: Phenotypes, Genotypes, Treatment, and Outcomes of 14 Children with Sitosterolemia at Vietnam National Children’s Hospital
Source: J Clin Med. 2025 Jan 7;14(2):325. doi: 10.3390/jcm14020325 (PMC11765834; doi:10.3390/jcm14020325)
Supplement: Supplementary file 1 [file jcm-14-00325-s001.zip › jcm-3378888-supplementary.xlsx]

## Sheet: Sheet1
	Table S1. List of genes associated with abnormal circulating lipid concentration
No.	Hpo_id	Hpo_name	NCBI_gene_id	Gene_symbol	disease_id
1	HP:0003119	Abnormal circulating lipid concentration	19	ABCA1	OMIM:604091
2	HP:0003119	Abnormal circulating lipid concentration	20	ABCA2	OMIM:618808
3	HP:0003119	Abnormal circulating lipid concentration	5244	ABCB4	ORPHA:69663
4	HP:0003119	Abnormal circulating lipid concentration	6833	ABCC8	ORPHA:276575
5	HP:0003119	Abnormal circulating lipid concentration	215	ABCD1	OMIM:300100
6	HP:0003119	Abnormal circulating lipid concentration	5826	ABCD4	OMIM:614857
7	HP:0003119	Abnormal circulating lipid concentration	64240	ABCG5	ORPHA:391665
8	HP:0003119	Abnormal circulating lipid concentration	64241	ABCG8	ORPHA:391665
9	HP:0003119	Abnormal circulating lipid concentration	51099	ABHD5	ORPHA:98907
10	HP:0003119	Abnormal circulating lipid concentration	27034	ACAD8	ORPHA:79159
11	HP:0003119	Abnormal circulating lipid concentration	28976	ACAD9	ORPHA:99901
12	HP:0003119	Abnormal circulating lipid concentration	34	ACADM	ORPHA:42
13	HP:0003119	Abnormal circulating lipid concentration	35	ACADS	ORPHA:26792
14	HP:0003119	Abnormal circulating lipid concentration	37	ACADVL	ORPHA:26793
15	HP:0003119	Abnormal circulating lipid concentration	8309	ACOX2	OMIM:617308
16	HP:0003119	Abnormal circulating lipid concentration	81	ACTN4	OMIM:603278
17	HP:0003119	Abnormal circulating lipid concentration	109	ADCY3	OMIM:617885
18	HP:0003119	Abnormal circulating lipid concentration	165	AEBP1	ORPHA:536532
19	HP:0003119	Abnormal circulating lipid concentration	178	AGL	OMIM:232400
20	HP:0003119	Abnormal circulating lipid concentration	10555	AGPAT2	OMIM:608594
21	HP:0003119	Abnormal circulating lipid concentration	208	AKT2	ORPHA:79085
22	HP:0003119	Abnormal circulating lipid concentration	213	ALB	ORPHA:86816
23	HP:0003119	Abnormal circulating lipid concentration	79087	ALG12	ORPHA:79324
24	HP:0003119	Abnormal circulating lipid concentration	29929	ALG6	ORPHA:79320
25	HP:0003119	Abnormal circulating lipid concentration	7840	ALMS1	OMIM:203800
26	HP:0003119	Abnormal circulating lipid concentration	23600	AMACR	OMIM:614307
27	HP:0003119	Abnormal circulating lipid concentration	27329	ANGPTL3	OMIM:605019
28	HP:0003119	Abnormal circulating lipid concentration	1174	AP1S1	OMIM:609313
29	HP:0003119	Abnormal circulating lipid concentration	335	APOA1	OMIM:618463
30	HP:0003119	Abnormal circulating lipid concentration	336	APOA2	OMIM:143890
31	HP:0003119	Abnormal circulating lipid concentration	116519	APOA5	OMIM:144650
32	HP:0003119	Abnormal circulating lipid concentration	338	APOB	OMIM:615558
33	HP:0003119	Abnormal circulating lipid concentration	344	APOC2	OMIM:207750
34	HP:0003119	Abnormal circulating lipid concentration	345	APOC3	OMIM:614028
35	HP:0003119	Abnormal circulating lipid concentration	348	APOE	ORPHA:412
36	HP:0003119	Abnormal circulating lipid concentration	54840	APTX	OMIM:208920
37	HP:0003119	Abnormal circulating lipid concentration	367	AR	ORPHA:481
38	HP:0003119	Abnormal circulating lipid concentration	84100	ARL6	ORPHA:110
39	HP:0003119	Abnormal circulating lipid concentration	79798	ARMC5	ORPHA:189427
40	HP:0003119	Abnormal circulating lipid concentration	55210	ATAD3A	OMIM:618810
41	HP:0003119	Abnormal circulating lipid concentration	537	ATP6AP1	OMIM:300972
42	HP:0003119	Abnormal circulating lipid concentration	2683	B4GALT1	OMIM:620364
43	HP:0003119	Abnormal circulating lipid concentration	9031	BAZ1B	ORPHA:904
44	HP:0003119	Abnormal circulating lipid concentration	92482	BBIP1	ORPHA:110
45	HP:0003119	Abnormal circulating lipid concentration	582	BBS1	ORPHA:110
46	HP:0003119	Abnormal circulating lipid concentration	79738	BBS10	ORPHA:110
47	HP:0003119	Abnormal circulating lipid concentration	166379	BBS12	ORPHA:110
48	HP:0003119	Abnormal circulating lipid concentration	583	BBS2	ORPHA:110
49	HP:0003119	Abnormal circulating lipid concentration	585	BBS4	ORPHA:110
50	HP:0003119	Abnormal circulating lipid concentration	129880	BBS5	ORPHA:110
51	HP:0003119	Abnormal circulating lipid concentration	55212	BBS7	ORPHA:110
52	HP:0003119	Abnormal circulating lipid concentration	27241	BBS9	ORPHA:110
53	HP:0003119	Abnormal circulating lipid concentration	10134	BCAP31	ORPHA:369942
54	HP:0003119	Abnormal circulating lipid concentration	9275	BCL7B	ORPHA:904
55	HP:0003119	Abnormal circulating lipid concentration	26580	BSCL2	ORPHA:363400
56	HP:0003119	Abnormal circulating lipid concentration	114049	BUD23	ORPHA:904
57	HP:0003119	Abnormal circulating lipid concentration	857	CAV1	OMIM:612526
58	HP:0003119	Abnormal circulating lipid concentration	859	CAV3	ORPHA:488650
59	HP:0003119	Abnormal circulating lipid concentration	284119	CAVIN1	ORPHA:528
60	HP:0003119	Abnormal circulating lipid concentration	84317	CCDC115	OMIM:616828
61	HP:0003119	Abnormal circulating lipid concentration	22948	CCT5	OMIM:256840
62	HP:0003119	Abnormal circulating lipid concentration	63036	CELA2A	OMIM:618620
63	HP:0003119	Abnormal circulating lipid concentration	84984	CEP19	ORPHA:110
64	HP:0003119	Abnormal circulating lipid concentration	80184	CEP290	ORPHA:110
65	HP:0003119	Abnormal circulating lipid concentration	1071	CETP	ORPHA:79506
66	HP:0003119	Abnormal circulating lipid concentration	157657	CFAP418	ORPHA:110
67	HP:0003119	Abnormal circulating lipid concentration	3075	CFH	OMIM:235400
68	HP:0003119	Abnormal circulating lipid concentration	3078	CFHR1	OMIM:235400
69	HP:0003119	Abnormal circulating lipid concentration	10878	CFHR3	OMIM:235400
70	HP:0003119	Abnormal circulating lipid concentration	63924	CIDEC	OMIM:615238
71	HP:0003119	Abnormal circulating lipid concentration	7461	CLIP2	ORPHA:904
72	HP:0003119	Abnormal circulating lipid concentration	25839	COG4	ORPHA:263501
73	HP:0003119	Abnormal circulating lipid concentration	1294	COL7A1	ORPHA:89842
74	HP:0003119	Abnormal circulating lipid concentration	51241	COX16	OMIM:619355
75	HP:0003119	Abnormal circulating lipid concentration	1374	CPT1A	ORPHA:156
76	HP:0003119	Abnormal circulating lipid concentration	1376	CPT2	ORPHA:228308
77	HP:0003119	Abnormal circulating lipid concentration	84699	CREB3L3	OMIM:619324
78	HP:0003119	Abnormal circulating lipid concentration	1583	CYP11A1	ORPHA:289548
79	HP:0003119	Abnormal circulating lipid concentration	1588	CYP19A1	ORPHA:91
80	HP:0003119	Abnormal circulating lipid concentration	1593	CYP27A1	OMIM:213700
81	HP:0003119	Abnormal circulating lipid concentration	1581	CYP7A1	ORPHA:209902
82	HP:0003119	Abnormal circulating lipid concentration	9420	CYP7B1	OMIM:270800
83	HP:0003119	Abnormal circulating lipid concentration	80067	DCAF17	ORPHA:3464
84	HP:0003119	Abnormal circulating lipid concentration	10522	DEAF1	ORPHA:819
85	HP:0003119	Abnormal circulating lipid concentration	50619	DEF6	OMIM:619573
86	HP:0003119	Abnormal circulating lipid concentration	8694	DGAT1	OMIM:615863
87	HP:0003119	Abnormal circulating lipid concentration	1718	DHCR24	OMIM:602398
88	HP:0003119	Abnormal circulating lipid concentration	1717	DHCR7	OMIM:270400
89	HP:0003119	Abnormal circulating lipid concentration	1733	DIO1	OMIM:619855
90	HP:0003119	Abnormal circulating lipid concentration	1738	DLD	ORPHA:2394
91	HP:0003119	Abnormal circulating lipid concentration	8788	DLK1	ORPHA:254531
92	HP:0003119	Abnormal circulating lipid concentration	84277	DNAJC30	ORPHA:904
93	HP:0003119	Abnormal circulating lipid concentration	10059	DNM1L	OMIM:614388
94	HP:0003119	Abnormal circulating lipid concentration	22845	DOLK	OMIM:610768
95	HP:0003119	Abnormal circulating lipid concentration	9149	DYRK1B	OMIM:615812
96	HP:0003119	Abnormal circulating lipid concentration	10682	EBP	ORPHA:401973
97	HP:0003119	Abnormal circulating lipid concentration	1962	EHHADH	ORPHA:3337
98	HP:0003119	Abnormal circulating lipid concentration	7458	EIF4H	ORPHA:904
99	HP:0003119	Abnormal circulating lipid concentration	2006	ELN	ORPHA:904
100	HP:0003119	Abnormal circulating lipid concentration	2010	EMD	ORPHA:98863
101	HP:0003119	Abnormal circulating lipid concentration	2053	EPHX2	OMIM:143890
102	HP:0003119	Abnormal circulating lipid concentration	23474	ETHE1	OMIM:602473
103	HP:0003119	Abnormal circulating lipid concentration	2193	FARSA	OMIM:619013
104	HP:0003119	Abnormal circulating lipid concentration	2200	FBN1	ORPHA:2833
105	HP:0003119	Abnormal circulating lipid concentration	2222	FDFT1	OMIM:618156
106	HP:0003119	Abnormal circulating lipid concentration	2235	FECH	OMIM:177000
107	HP:0003119	Abnormal circulating lipid concentration	2273	FHL1	ORPHA:98863
108	HP:0003119	Abnormal circulating lipid concentration	8468	FKBP6	ORPHA:904
109	HP:0003119	Abnormal circulating lipid concentration	201163	FLCN	OMIM:610883
110	HP:0003119	Abnormal circulating lipid concentration	2314	FLII	ORPHA:819
111	HP:0003119	Abnormal circulating lipid concentration	2353	FOS	ORPHA:528
112	HP:0003119	Abnormal circulating lipid concentration	2538	G6PC1	OMIM:232200
113	HP:0003119	Abnormal circulating lipid concentration	2584	GALK1	ORPHA:79237
114	HP:0003119	Abnormal circulating lipid concentration	2590	GALNT2	OMIM:618885
115	HP:0003119	Abnormal circulating lipid concentration	2628	GATM	ORPHA:3337
116	HP:0003119	Abnormal circulating lipid concentration	2629	GBA1	ORPHA:77259
117	HP:0003119	Abnormal circulating lipid concentration	2690	GHR	ORPHA:633
118	HP:0003119	Abnormal circulating lipid concentration	2710	GK	OMIM:307030
119	HP:0003119	Abnormal circulating lipid concentration	2717	GLA	ORPHA:324
120	HP:0003119	Abnormal circulating lipid concentration	132158	GLYCTK	ORPHA:941
121	HP:0003119	Abnormal circulating lipid concentration	2778	GNAS	ORPHA:189427
122	HP:0003119	Abnormal circulating lipid concentration	8443	GNPAT	OMIM:222765
123	HP:0003119	Abnormal circulating lipid concentration	2819	GPD1	OMIM:614480
124	HP:0003119	Abnormal circulating lipid concentration	338328	GPIHBP1	OMIM:615947
125	HP:0003119	Abnormal circulating lipid concentration	2969	GTF2I	ORPHA:904
126	HP:0003119	Abnormal circulating lipid concentration	9569	GTF2IRD1	ORPHA:904
127	HP:0003119	Abnormal circulating lipid concentration	84163	GTF2IRD2	ORPHA:904
128	HP:0003119	Abnormal circulating lipid concentration	2998	GYS2	ORPHA:2089
129	HP:0003119	Abnormal circulating lipid concentration	3033	HADH	ORPHA:71212
130	HP:0003119	Abnormal circulating lipid concentration	3030	HADHA	OMIM:609015
131	HP:0003119	Abnormal circulating lipid concentration	84868	HAVCR2	OMIM:618398
132	HP:0003119	Abnormal circulating lipid concentration	6927	HNF1A	ORPHA:324575
133	HP:0003119	Abnormal circulating lipid concentration	3172	HNF4A	ORPHA:263455
134	HP:0003119	Abnormal circulating lipid concentration	55806	HR	ORPHA:701
135	HP:0003119	Abnormal circulating lipid concentration	3295	HSD17B4	OMIM:261515
136	HP:0003119	Abnormal circulating lipid concentration	80270	HSD3B7	OMIM:607765
137	HP:0003119	Abnormal circulating lipid concentration	3064	HTT	ORPHA:399
138	HP:0003119	Abnormal circulating lipid concentration	26160	IFT172	ORPHA:110
139	HP:0003119	Abnormal circulating lipid concentration	11020	IFT27	ORPHA:110
140	HP:0003119	Abnormal circulating lipid concentration	79989	IFT56	OMIM:619534
141	HP:0003119	Abnormal circulating lipid concentration	80173	IFT74	ORPHA:110
142	HP:0003119	Abnormal circulating lipid concentration	3592	IL12A	ORPHA:186
143	HP:0003119	Abnormal circulating lipid concentration	3594	IL12RB1	ORPHA:186
144	HP:0003119	Abnormal circulating lipid concentration	23096	IQSEC2	ORPHA:819
145	HP:0003119	Abnormal circulating lipid concentration	3663	IRF5	ORPHA:186
146	HP:0003119	Abnormal circulating lipid concentration	182	JAG1	OMIM:118450
147	HP:0003119	Abnormal circulating lipid concentration	3758	KCNJ1	OMIM:241200
148	HP:0003119	Abnormal circulating lipid concentration	3767	KCNJ11	ORPHA:79644
149	HP:0003119	Abnormal circulating lipid concentration	113220	KIF12	OMIM:619662
150	HP:0003119	Abnormal circulating lipid concentration	3931	LCAT	OMIM:245900
151	HP:0003119	Abnormal circulating lipid concentration	3949	LDLR	ORPHA:391665
152	HP:0003119	Abnormal circulating lipid concentration	26119	LDLRAP1	ORPHA:391665
153	HP:0003119	Abnormal circulating lipid concentration	3952	LEP	ORPHA:66628
154	HP:0003119	Abnormal circulating lipid concentration	3953	LEPR	ORPHA:179494
155	HP:0003119	Abnormal circulating lipid concentration	3984	LIMK1	ORPHA:904
156	HP:0003119	Abnormal circulating lipid concentration	3988	LIPA	OMIM:278000
157	HP:0003119	Abnormal circulating lipid concentration	3990	LIPC	OMIM:614025
158	HP:0003119	Abnormal circulating lipid concentration	3991	LIPE	OMIM:615980
159	HP:0003119	Abnormal circulating lipid concentration	3998	LMAN1	ORPHA:35909
160	HP:0003119	Abnormal circulating lipid concentration	55788	LMBRD1	OMIM:277380
161	HP:0003119	Abnormal circulating lipid concentration	64788	LMF1	OMIM:246650
162	HP:0003119	Abnormal circulating lipid concentration	4000	LMNA	ORPHA:280365
163	HP:0003119	Abnormal circulating lipid concentration	84823	LMNB2	OMIM:608709
164	HP:0003119	Abnormal circulating lipid concentration	4023	LPL	OMIM:238600
165	HP:0003119	Abnormal circulating lipid concentration	4040	LRP6	OMIM:610947
166	HP:0003119	Abnormal circulating lipid concentration	4056	LTC4S	OMIM:614037
167	HP:0003119	Abnormal circulating lipid concentration	90624	LYRM7	OMIM:615838
168	HP:0003119	Abnormal circulating lipid concentration	1130	LYST	ORPHA:167
169	HP:0003119	Abnormal circulating lipid concentration	54585	LZTFL1	ORPHA:110
170	HP:0003119	Abnormal circulating lipid concentration	4160	MC4R	ORPHA:71529
171	HP:0003119	Abnormal circulating lipid concentration	84693	MCEE	OMIM:251120
172	HP:0003119	Abnormal circulating lipid concentration	90411	MCFD2	ORPHA:35909
173	HP:0003119	Abnormal circulating lipid concentration	55388	MCM10	OMIM:619313
174	HP:0003119	Abnormal circulating lipid concentration	4205	MEF2A	OMIM:608320
175	HP:0003119	Abnormal circulating lipid concentration	55384	MEG3	ORPHA:254531
176	HP:0003119	Abnormal circulating lipid concentration	155368	METTL27	ORPHA:904
177	HP:0003119	Abnormal circulating lipid concentration	8195	MKKS	ORPHA:110
178	HP:0003119	Abnormal circulating lipid concentration	54903	MKS1	ORPHA:110
179	HP:0003119	Abnormal circulating lipid concentration	51085	MLXIPL	ORPHA:904
180	HP:0003119	Abnormal circulating lipid concentration	25974	MMACHC	ORPHA:79282
181	HP:0003119	Abnormal circulating lipid concentration	79258	MMEL1	ORPHA:186
182	HP:0003119	Abnormal circulating lipid concentration	4312	MMP1	ORPHA:79408
183	HP:0003119	Abnormal circulating lipid concentration	6307	MSMO1	OMIM:616834
184	HP:0003119	Abnormal circulating lipid concentration	4556	MT-TE	ORPHA:254864
185	HP:0003119	Abnormal circulating lipid concentration	4547	MTTP	ORPHA:14
186	HP:0003119	Abnormal circulating lipid concentration	10651	MTX2	OMIM:619127
187	HP:0003119	Abnormal circulating lipid concentration	4644	MYO5A	ORPHA:79476
188	HP:0003119	Abnormal circulating lipid concentration	4645	MYO5B	OMIM:619868
189	HP:0003119	Abnormal circulating lipid concentration	133686	NADK2	ORPHA:431361
190	HP:0003119	Abnormal circulating lipid concentration	653361	NCF1	ORPHA:904
191	HP:0003119	Abnormal circulating lipid concentration	137682	NDUFAF6	ORPHA:3337
192	HP:0003119	Abnormal circulating lipid concentration	55768	NGLY1	ORPHA:404454
193	HP:0003119	Abnormal circulating lipid concentration	4867	NPHP1	ORPHA:110
194	HP:0003119	Abnormal circulating lipid concentration	4868	NPHS1	OMIM:256300
195	HP:0003119	Abnormal circulating lipid concentration	7827	NPHS2	OMIM:600995
196	HP:0003119	Abnormal circulating lipid concentration	50814	NSDHL	ORPHA:251383
197	HP:0003119	Abnormal circulating lipid concentration	286053	NSMCE2	OMIM:617253
198	HP:0003119	Abnormal circulating lipid concentration	57122	NUP107	OMIM:618348
199	HP:0003119	Abnormal circulating lipid concentration	4952	OCRL	OMIM:309000
200	HP:0003119	Abnormal circulating lipid concentration	80025	PANK2	OMIM:607236
201	HP:0003119	Abnormal circulating lipid concentration	255738	PCSK9	ORPHA:391665
202	HP:0003119	Abnormal circulating lipid concentration	5130	PCYT1A	ORPHA:85167
203	HP:0003119	Abnormal circulating lipid concentration	5189	PEX1	ORPHA:772
204	HP:0003119	Abnormal circulating lipid concentration	5192	PEX10	ORPHA:247815
205	HP:0003119	Abnormal circulating lipid concentration	8799	PEX11B	ORPHA:772
206	HP:0003119	Abnormal circulating lipid concentration	5193	PEX12	ORPHA:772
207	HP:0003119	Abnormal circulating lipid concentration	5194	PEX13	ORPHA:772
208	HP:0003119	Abnormal circulating lipid concentration	5195	PEX14	ORPHA:772
209	HP:0003119	Abnormal circulating lipid concentration	9409	PEX16	ORPHA:772
210	HP:0003119	Abnormal circulating lipid concentration	5824	PEX19	ORPHA:772
211	HP:0003119	Abnormal circulating lipid concentration	5828	PEX2	ORPHA:772
212	HP:0003119	Abnormal circulating lipid concentration	55670	PEX26	ORPHA:772
213	HP:0003119	Abnormal circulating lipid concentration	8504	PEX3	ORPHA:772
214	HP:0003119	Abnormal circulating lipid concentration	5830	PEX5	ORPHA:772
215	HP:0003119	Abnormal circulating lipid concentration	5190	PEX6	ORPHA:772
216	HP:0003119	Abnormal circulating lipid concentration	5191	PEX7	OMIM:614879
217	HP:0003119	Abnormal circulating lipid concentration	5256	PHKA2	ORPHA:264580
218	HP:0003119	Abnormal circulating lipid concentration	5257	PHKB	ORPHA:79240
219	HP:0003119	Abnormal circulating lipid concentration	5261	PHKG2	OMIM:613027
220	HP:0003119	Abnormal circulating lipid concentration	5264	PHYH	OMIM:266500
221	HP:0003119	Abnormal circulating lipid concentration	5283	PIGH	OMIM:618010
222	HP:0003119	Abnormal circulating lipid concentration	51604	PIGT	ORPHA:369837
223	HP:0003119	Abnormal circulating lipid concentration	5294	PIK3CG	OMIM:619802
224	HP:0003119	Abnormal circulating lipid concentration	23533	PIK3R5	ORPHA:64753
225	HP:0003119	Abnormal circulating lipid concentration	5321	PLA2G4A	OMIM:618372
226	HP:0003119	Abnormal circulating lipid concentration	7941	PLA2G7	OMIM:614278
227	HP:0003119	Abnormal circulating lipid concentration	5346	PLIN1	OMIM:613877
228	HP:0003119	Abnormal circulating lipid concentration	83483	PLVAP	OMIM:618183
229	HP:0003119	Abnormal circulating lipid concentration	5373	PMM2	OMIM:212065
230	HP:0003119	Abnormal circulating lipid concentration	11284	PNKP	OMIM:616267
231	HP:0003119	Abnormal circulating lipid concentration	5406	PNLIP	OMIM:614338
232	HP:0003119	Abnormal circulating lipid concentration	57104	PNPLA2	ORPHA:565612
233	HP:0003119	Abnormal circulating lipid concentration	5424	POLD1	OMIM:615381
234	HP:0003119	Abnormal circulating lipid concentration	11128	POLR3A	OMIM:264090
235	HP:0003119	Abnormal circulating lipid concentration	5450	POU2AF1	ORPHA:186
236	HP:0003119	Abnormal circulating lipid concentration	5468	PPARG	OMIM:604367
237	HP:0003119	Abnormal circulating lipid concentration	10842	PPP1R17	OMIM:143890
238	HP:0003119	Abnormal circulating lipid concentration	5551	PRF1	ORPHA:540
239	HP:0003119	Abnormal circulating lipid concentration	5660	PSAP	OMIM:610539
240	HP:0003119	Abnormal circulating lipid concentration	5699	PSMB10	OMIM:619175
241	HP:0003119	Abnormal circulating lipid concentration	5692	PSMB4	OMIM:617591
242	HP:0003119	Abnormal circulating lipid concentration	5696	PSMB8	OMIM:256040
243	HP:0003119	Abnormal circulating lipid concentration	5698	PSMB9	OMIM:617591
244	HP:0003119	Abnormal circulating lipid concentration	5836	PYGL	OMIM:232700
245	HP:0003119	Abnormal circulating lipid concentration	5873	RAB27A	ORPHA:79477
246	HP:0003119	Abnormal circulating lipid concentration	10743	RAI1	ORPHA:819
247	HP:0003119	Abnormal circulating lipid concentration	85021	REPS1	OMIM:617916
248	HP:0003119	Abnormal circulating lipid concentration	5982	RFC2	ORPHA:904
249	HP:0003119	Abnormal circulating lipid concentration	284654	RSPO1	OMIM:610644
250	HP:0003119	Abnormal circulating lipid concentration	388015	RTL1	ORPHA:254531
251	HP:0003119	Abnormal circulating lipid concentration	51128	SAR1B	ORPHA:71
252	HP:0003119	Abnormal circulating lipid concentration	6309	SC5D	OMIM:607330
253	HP:0003119	Abnormal circulating lipid concentration	49855	SCAPER	ORPHA:110
254	HP:0003119	Abnormal circulating lipid concentration	950	SCARB2	ORPHA:77259
255	HP:0003119	Abnormal circulating lipid concentration	132320	SCLT1	ORPHA:110
256	HP:0003119	Abnormal circulating lipid concentration	6341	SCO1	OMIM:619048
257	HP:0003119	Abnormal circulating lipid concentration	6342	SCP2	OMIM:613724
258	HP:0003119	Abnormal circulating lipid concentration	10806	SDCCAG8	ORPHA:110
259	HP:0003119	Abnormal circulating lipid concentration	23064	SETX	ORPHA:64753
260	HP:0003119	Abnormal circulating lipid concentration	8879	SGPL1	OMIM:617575
261	HP:0003119	Abnormal circulating lipid concentration	25970	SH2B1	ORPHA:329249
262	HP:0003119	Abnormal circulating lipid concentration	6557	SLC12A1	OMIM:601678
263	HP:0003119	Abnormal circulating lipid concentration	10165	SLC25A13	ORPHA:247585
264	HP:0003119	Abnormal circulating lipid concentration	788	SLC25A20	ORPHA:159
265	HP:0003119	Abnormal circulating lipid concentration	55186	SLC25A36	OMIM:620211
266	HP:0003119	Abnormal circulating lipid concentration	55315	SLC29A3	ORPHA:168569
267	HP:0003119	Abnormal circulating lipid concentration	6514	SLC2A2	ORPHA:2088
268	HP:0003119	Abnormal circulating lipid concentration	6515	SLC2A3	ORPHA:399
269	HP:0003119	Abnormal circulating lipid concentration	6569	SLC34A1	ORPHA:3337
270	HP:0003119	Abnormal circulating lipid concentration	2542	SLC37A4	OMIM:232220
271	HP:0003119	Abnormal circulating lipid concentration	55065	SLC52A1	OMIM:615026
272	HP:0003119	Abnormal circulating lipid concentration	9056	SLC7A7	ORPHA:470
273	HP:0003119	Abnormal circulating lipid concentration	50485	SMARCAL1	ORPHA:1830
274	HP:0003119	Abnormal circulating lipid concentration	6609	SMPD1	ORPHA:77293
275	HP:0003119	Abnormal circulating lipid concentration	6689	SPIB	ORPHA:186
276	HP:0003119	Abnormal circulating lipid concentration	8676	STX11	ORPHA:540
277	HP:0003119	Abnormal circulating lipid concentration	6804	STX1A	ORPHA:904
278	HP:0003119	Abnormal circulating lipid concentration	6813	STXBP2	ORPHA:540
279	HP:0003119	Abnormal circulating lipid concentration	23345	SYNE1	ORPHA:98853
280	HP:0003119	Abnormal circulating lipid concentration	23224	SYNE2	ORPHA:98853
281	HP:0003119	Abnormal circulating lipid concentration	128989	TANGO2	OMIM:616878
282	HP:0003119	Abnormal circulating lipid concentration	93627	TBCK	ORPHA:488632
283	HP:0003119	Abnormal circulating lipid concentration	6907	TBL1X	OMIM:301033
284	HP:0003119	Abnormal circulating lipid concentration	26608	TBL2	ORPHA:904
285	HP:0003119	Abnormal circulating lipid concentration	55775	TDP1	ORPHA:94124
286	HP:0003119	Abnormal circulating lipid concentration	10342	TFG	OMIM:604484
287	HP:0003119	Abnormal circulating lipid concentration	147007	TMEM199	OMIM:616829
288	HP:0003119	Abnormal circulating lipid concentration	135886	TMEM270	ORPHA:904
289	HP:0003119	Abnormal circulating lipid concentration	79188	TMEM43	ORPHA:98853
290	HP:0003119	Abnormal circulating lipid concentration	3604	TNFRSF9	OMIM:620282
291	HP:0003119	Abnormal circulating lipid concentration	9966	TNFSF15	ORPHA:186
292	HP:0003119	Abnormal circulating lipid concentration	23534	TNPO3	ORPHA:186
293	HP:0003119	Abnormal circulating lipid concentration	22954	TRIM32	ORPHA:110
294	HP:0003119	Abnormal circulating lipid concentration	55687	TRMU	ORPHA:254864
295	HP:0003119	Abnormal circulating lipid concentration	7252	TSHB	ORPHA:90674
296	HP:0003119	Abnormal circulating lipid concentration	123016	TTC8	ORPHA:110
297	HP:0003119	Abnormal circulating lipid concentration	7274	TTPA	OMIM:277460
298	HP:0003119	Abnormal circulating lipid concentration	89910	UBE3B	OMIM:244450
299	HP:0003119	Abnormal circulating lipid concentration	197131	UBR1	OMIM:243800
300	HP:0003119	Abnormal circulating lipid concentration	7351	UCP2	ORPHA:276556
301	HP:0003119	Abnormal circulating lipid concentration	201294	UNC13D	OMIM:608898
302	HP:0003119	Abnormal circulating lipid concentration	155382	VPS37D	ORPHA:904
303	HP:0003119	Abnormal circulating lipid concentration	51057	WDPCP	ORPHA:110
304	HP:0003119	Abnormal circulating lipid concentration	7486	WRN	OMIM:277700
305	HP:0003119	Abnormal circulating lipid concentration	331	XIAP	OMIM:300635
306	HP:0003119	Abnormal circulating lipid concentration	7518	XRCC4	ORPHA:436182
307	HP:0003119	Abnormal circulating lipid concentration	8565	YARS1	OMIM:619418
308	HP:0003119	Abnormal circulating lipid concentration	10269	ZMPSTE24	OMIM:608612
